# Supplementary material for: Psychometric Properties of the Serbian Version of the Arm, Shoulder, and Hand Disability Self-Assessment Questionnaire: Criterion Validity, Construct Validity, and Internal Consistency
Source: J Clin Med. 2024 Oct 3;13(19):5903. doi: 10.3390/jcm13195903 (PMC11478189; doi:10.3390/jcm13195903)
Supplement: Supplementary file 1 [file jcm-13-05903-s001.zip]

Archive with 2 entries (2 files):
- jcm-3174448-supplementary.pdf
- jcm-3174448.xlsx
