# Supplementary material for: Psychometric Properties of the Serbian Version of the Arm, Shoulder, and Hand Disability Self-Assessment Questionnaire: Criterion Validity, Construct Validity, and Internal Consistency
Source: J Clin Med. 2024 Oct 3;13(19):5903. doi: 10.3390/jcm13195903 (PMC11478189; doi:10.3390/jcm13195903)
Supplement: Supplementary file 1 [file jcm-13-05903-s001.zip › jcm-3174448.xlsx]

## Sheet: DASH minimal dataset
DASH_1	DASH_2	DASH_3	DASH_4	DASH_5	DASH_6	DASH_7	DASH_8	DASH_9	DASH_10	DASH_11	DASH_12	DASH_13	DASH_14	DASH_15	DASH_16	DASH_17	DASH_18	DASH_19	DASH_20	DASH_21	DASH_22	DASH_23	DASH_24	DASH_25	DASH_26	DASH_27	DASH_28	DASH_29	DASH_30
4	5	3	4	3	1	4		1	3	4	2	5	2	1	4	5	5	5	1	4	4	4	3	5	1	4	2	1	5
2	2	1	5	1	4	3	1	2	3	4	3	5	4	5	1	4	1	1	5	4	4	5	3	5	1	2	5	1	3
4	5	5	5	5	5	5	1	4	4	4	4	5	5	4	5	3	2	5	5	4	4	5	5	4	4	4	4	5	1
1	5	1	1	1	5	1	1	1	1	1	1	1	1	1	1	1	1	1	5	3	5	5	5	5	5	5	5	5	5
2	1	1	3	1	1	1	1	1	2	2	1	1	2	2	1	2	3	3	1	1	2	3	1	1	2	1	2	1	1
1	4	3	3	2	3	5	2		4	1	1	4	5	5	2	1	1	1	5	5	4	5	4	5	3	4	4	3	4
1	1	5	2	1	2	2	1	2	3	2	1	1	1	2	2	5	2	1	5	5	5	5	5	5	5	5	5	5	5
3	2	2	3	4	3	4	5	4	4	5	3	3	3	2	4	2	5	5	1	2	3	2	3	4	1	5	1	2	3
5	5	5	5	5	5	5	5	5	5	5	5	5	5	5	5	5	5	5	5	5		3	2	2	1	1	1	1	4
2	1	3	4	2	4	2	2	4	3	2	2	3	2	4	2	4	2	2	4	3	2	2	3	4	2	5	5	2	4
1	1	1	1	1	1	1	1	1	1	1	1	1	1	1	1	1	1	1	1	1	1	1	1	1	1	1	1	1	2
1	2	2		1	2	2	1	2	1	1	1	2	2	2	2	1	1	1	3	3	1	5	5	5	5	5	5	4	3
3	3	3	3	3	3	3	3	3	3	2	3	2	2	3	3	3	3	3	3	2	4	4	2	3	2	3	3	2	4
2	4	4		4	2	2	2	3	2	2	3	4	4	4	3	3	1	1	3	2	2	4	4	4	5	5	5	3	4
3	5	4	2	5	4	5	5	2	5	5	2	4	4	2	2	1	1	1	4	4	2	2	3	4	1	3	3	1	2
4		4	4	4	4	5	4	4	4	4	4	4	4	4	5	5	4	4	4	5	1	1	1	1	1	1	2	1	1
1	2	3	2	1	1	1	1	2	2	1	1	3	3	4	2	1	1	1	4	1	2	2	4	5	4	5	4	4
1	1	1	1	1	1	1	1	1	1	1	1	1	1	1	1	1	1	1	1	1	1	1	1	1	1	1	1	1	1
2		5		1	4	2	1	2	2	1	1	1	3	5		1	1	1	5	1	2	5	4	4	1	4	4	3	3
3	4	4		4	4	4	4	4	4	4	4	4	4	4	4	4	4	4	4	4	4	4	2		3	3	2	1	1
3	3	2	2	2	2	1	1	2	2	2	3	3	2	2	3	2	1	1	3	2	3	3			2	2	1	1	1
3		2	3	3	4	3	3	4	2	2	3	3	2	3	2	3	2	3	4	5	3	3	2		4	2	3	2	4
1	2	1	3	1	1	1	1	1	2	1		1	1	2	1	2	2	2	3	3	2	5	4	3	3	1	1	3	3
	4	4	4	4	4	5	5	5	5	5	5	4	5	5	5	3	5	5	4	4	3	5	4	4	4	5	4	4	4
2	4	5	3	2	5	4	2	5	2	2	5	5	5	5	4	5	1	1	5	5	1	2	2	3	1	1	2	1	1
		3	3	2	3	3	1	3	2	2	3	3	3		3	1	1	5	3	3	3	3	4	4	3	4	4	3	2
4	5	5	5	4	3	3		1	5	4	1	5	4	5	5	4	3		5	3	2	3	4	4		3	3	4	3
1	1	1	1	1	1	1	1	1	1	1	1	1	1	1	1	1	1		1	3	1	1	5	5	3	5	5	3	1
3	2	1	2	2	2	3	4	2	2	3	1	1	1	1	4	3	4	3	1	1	3	4	3	4	4	4	4	1	4
2	3	3	3	3	1	2	1	2	2	2	1	2	2	2	1	1	1	1	2	1	4	4	4	4	4	4	4	4	5
3	4	4	4	2	3	2	1	3	2	2	1	2	1	2		4	1	2			5	4	4	4	5	4	4	3	5
4	4		4	3	4	3	3	3	3	1	2	2	2	3	1	3	1	1	5	3	5	4	3	3	3	2	2	1	2
3	4	4	4	4	4	3	2	4	4	4	2	5	5	5	3	3	1	1	5	5	3	3	2	5	1	3	4	1	4
3	3	2	4	4	4	4	4	4	4	4	3	4	4	4	4	4	4	4	4	4	4	4	4	5	5	5	5	4	4
2	2	2	1	1	1	1	1	2	2	2	2	1	1	2	2	2	1	2	4	3	4	4	4	4	2	5	3	4	4
2	1	1	2	1	1	1	2	2	2		2	2	2	2	1	1	2	1		2	2	4	3	4	2	2	2	2	1
1	1	3	3	1	1	1	1	3	3	1	3	3	1	3	3	1	1	1	3	3	5	5	5	5	5	5	5	3	5
2	2	2	2	2	2	2	2	2	2	2	2	2	2	2	2	2	2	2	2	3	4	4	3	3	3	2	1	2	4
1	1	1	1	1	1	1	2	1	2	3	1	1	1	1	1	1	1	1	1	1	1	4	3	4	2	2	1	2	2
2	3	3	1	2	1	1	1	2	2	1	1	2	1	1	2	1	1	1	5	3	5	4	4	4	5	4	3	3	2
4		4		3	3	4	4	3	4	4	4	4	4	4	4	4	4	4	3	3	2	4	4	5	4	4	4	4	5
1	1	1	1	1	1	1	1	1			1	1	1	1	1	1	1	1	1	1	1	1	1	1	1	1	1	1	1
2	3	4	4	4	3	2		4	2	2	3	3		4	2	3	1	2	5	4	3	1	4	4	3	4	5	2	3
4	3	4	4	1	3	3	1	4	3	1	2	1	4	2	3	2	1		3	3	2	1	1	1	2	1	1	2	1
3	1	3	4	4	5	5		4	4	4	4	4	4	4	3	3	5	5	3	4	4	4	4	4	3	5	5	4	4
1	5	3	2	1	5	2	1	3	2	1	2		1	5	2	1	1	1	5	4	3	3	3	4	5	5	2	1	1
3	1	1	1	4	1	1	1	1	1	3	3	1	1	1	1	1	1	1	1	1	2	4	4	4	3	4	4	3	3
3	1	2	2	2		2	3	1	2	3	2	2	2	2	2	2	3	3	1	1	1	1	2	2	3	1	1	1	1
1	1	1	1	1	1	1	1	2	2	2	1	1	1	1	1	4	3	3	1	2	1	2	3	2	1	1	1	2	2
5	5	5	5	5	5	5	5	5	5	5	5	5	5	5	5	5	5	5	5	5	1	1	1	1	1	1	1	1	2
3	5	4	4	5	5	5	5	5	5	5		4	4	5	4	4	4	5	5	3	1	2	2	2	1	2	2	1	1
5	1	2	5	1	1	2	2	2	2	1	2	3	1	3	1	2	1	2	2	4	4	5	4	4		5	4	3	3
5	1	1	3	3			2	1	2	2	1	1	1	2	2	1	1	1	5	1	4	4	2	3	1	1	2	1	4
4	5	5	5	5	5	5	5	5	5	5	5	5	5	5	5	5	5	5	5	5	3	1	1	1	1	1	1	1
4	3	3	4	4	3	4	4	4	3	4	3	4	4	4	4	3	4	3	5	3	3	4	2	2	4	3	3	1	4
1	1	1	1	1	1	1	1	1	2	2	1	1	1	1	1	1	2	1	1	1	1	1	2	2	1	2	2	1	1
3	3	3	2	2	4	2	1	3	3		1	3	2	3	3	1	1	1		3	3	4	4	4	4	4	4	3	4
3	4	4	3	3	3	3	2	2	2	2	3	2	2	3	2	2	2	2	2	2	2	2	2	2	2	2	2	1	1
1	1	1	1	1	1	2	2	1	2	2	1	2	1	1	1	2	1	1	1	1	1	1	2	2		2	2	1	2
3	4	4	3	3	3	2	1	4	4	3	1	4	3	1	4	1	1	1	4	3	1	2	2	2	1	2	1	1	2
3	5	5	5	4	3	3	3	5	4	4	4	5	4	4	4	4	3	4	5	3	4	3	3	3	2	2	1	3	3
4	1	1	2	1	1	5	5	1	3	4	1	3		2	2		5	4	1	1	3	2	1	1	1	1	1	1	4
1	1	1	1	2	1	1	3	1	1	1	1	1	2	1	1	3	3	3	1	1	2	2	2	2	1	1	1	1	4
1	1	1	1	1	1	1	1	1	1	1	1	1	1	1	1	1	2	2	1	1	1	1	1	3	1	2	1	1	5
2	1	1	2	2	1	2		2	2	3	1	1	2	1	1	1	3	3	2	2	1	2	3	3	4	3	2	2	2
2	1	1	1	1	1	1	1	2	1	1	1	1	1	1	1	1	1	1	1	1	2	2	2	2	2	2	1	2
5	5	5	5	5	5	5	5	5	5	5	5	5	5	5	5	5	5	5	5	5	5	5	2	2	2		1	1	1
4	3	2	4	4	2	4	4	4	3	3	3	3	2	2	3	3	2	2	2	2	2	4	4	4	1	4	2	2	4
5	3	4	4	5	3	5	5	5	5	5	5	4	5	4	5	5	5	5	4		4	5	4	5	2	4	3	2	2
3	3	3		3	3	4	4	4	4	3	3	3	3	3	4	4	4	3	3	4	3	4	3	4	3	4	3	3	4
5	5	5	5	5	5	5	5	5	5	5	5	5	5	5	5	5	5	5	5	5	5	5	2	2	1	3	3	2	2
1	2	1		1	1	1	1	3	1		1	3	2	4	2	2	1	1	3	1	5	4	3	3	1	4	1	3	3
3	3	4	3	4	4	4	4	3	4	5	4	3	3	2	3	3	5	5	1	2	3	3	4	5	1	4	3	1	4
3		1	2	3	2	2	3	2	1	2	1	1	2	1	1	1	2	2	1	2	2	2	2	2	1	1	1	1	4
2	1	1	1	1	1	1	1	1	1	1	1	1	1	1	1	1	2	1	1	1	1	2	2	2		2	2	1	5
4	5	5	4	4	4	2	1	3	3	3	3	1	2	4	4	3	5	5	1	3	3	3	3	4	3	4	3	3	3
1	1	1	1	2	3	2		2	2	2	2	2	3	3	2	2	3	3			2	2	2	2	1	4	3	3	3
3	2	3	2	3	1	1	1	1	3	1	2	2	1	1	1	1	3	3	1	1	1	2	2	3	1	2		1	1
4	5	4	5	5	5	5	5	4	5	5	5	5	5	4	5	5	5	5	4	5	4	5	4	4	2	1	2	1	1
3	2	1	1	1	2	1		1	2	2	3	1	1	1	1	1	5	5	2	5	2	2	2	2	2	3	3	1	2
3	3	3	3	3	4	4	4	3	5	5	5	4	4	3	3	3	4	4	1	1	3	3	3	4	4	4	4	3	4
3	1	1	3	4	1	1	5	1	1	1	5	1	1	1	1	5	2	1	1	5	2	2	4	3	3	2	2	3	1
4	3	2	4	3	3	4	5	3	4	3	4	4	2	2	1			1		1	4	4	4	4	5	4	2	4	4
5	2	2	2	4	4	3	4	4	4	4	4	3	3	3	2	2	2	2	2	2	3	4	4	5	3	5	4	5	5
3	2	2	2	2	1	4	3	3	3	3	4	2	4	2	2	2	2	2	2		1	2	2	2	3	3	1	1	1
5	5	4	5	5	4	4	4	5	5	5	5	5	5	4	5	4	5	5	5	5	4	4	4	5	5	5	5	4	5
2	1	1	1	1	1	3	3	2	1	2	1	1	2	1	1	1	2	1	1	1	1	2	2	3	1	1	1	1	1
4	2	2	2	4	2	4	4	2	3	3	3	4	3	2	2	2	4	4	2	2	3	4	4	4	4	4	4	3	3
5	5	5	5	5	5	5	5	5	5	5	5	5	5	5	5	5	5	5	5	5	3	5	1	5	3	2	1	1	4
1	1	1	1	1	1	1		1	1	1	1		1	1	1	1	1		1	1	4	4	1	2	1	1	1	3	5
1	2	2	2	2	2	1	3	3	2	2	2	2	2	2	2	1	5	5	1	1	3	3	2	2	2	1	2	2	3
2	1	1	1	1	1	2	1	2	1	2	2	2	2	2	1	2	3	2	1	1	1	4	2	1	2	1	1	1	1
1	1	1	1	1	1	1	1	1	1	1	1	1	1	1	1	1	1	1	1	1	1	1	1	1	1	1	1	1	1
3	3	3	3	3	2	2	2	2	3	3	3	2	2	2	3	3	3	3	3	3	3	3	4	4	3	3	3	2	2
2	2	2	2	2	2	3	3	2	2	2	2	2	2	2	3	2	2	2	1	1	2	3	1	2	3	2	2	2	4
2	1	1	1	2	2	1	1	1	1	2	2	1	2	1	3		5	5	1	2	1	1	2	2	2	1	2	1	1
2	1	1	2	2	3	4	4	2	2	2	3	3	5	1	1	1	2	2	1	1	1	1	4	3	3	4	4	1	4
5	4	4	4	4	5	4	5	5	5	5	5	4	4	5	5	5	5	5	5	5	4	4	5	5	3	5	3	5	5
4	1	1	4	5	1	5	5	4	4	5	5	4	4	4	4	4	5	5	5	1	5	5	5	5	5	5	4	5	5
2	1	1	1	2	1	1	3	1	2	3	1	1	1	1	1	1	3	3	1	1	2	3	3	3	1	2	1	1	1
5	4	4	4	5	5	5		4	4		5	5	5	3	4	4	5		2	1	5	5	1	5	5	5	5	5	5
2	1		3	3	3	3	3		2	4	4	5	4	4	4	4	2	4	3		4	4	4	4	4	5	5	4	4
2	3	2	2	2	2	4	5	2	2	2	2	2	4	2	4	2	5	5	1	1	4	5	2	2	3		3	3	3
1	1	1	1	1	1	1	1	1	1	1	1	1	1	1	1	2	2	3	2	1	2	2	3	3	2	1	1	1	1
1	1	1	1	1	1	1	1	1	1	1	1	1	1	1	1	1	1	1	1	1	1	1	1	1	1	1	1	1	4
1	3	2	3	1	4	2	1	3	2	1	3	2	2	2	2	3	1	1	4	1	3	2	5	5	3	4	2	4	3
1	1	1	1	1	1	1	1	1	1	1	1	1	1	1	1	1	3	3	1	1	1	1	3	3	1	2	1	1	2
4	4	4	4	4	3	4	4	3	4	4	4	3	3	4	4	3	4	4	1	1	5	5	5	4	5	5	3	3	5
2	2	2	3	3	3	3	2	3	3	3	3	2	2	3	3	3	3	3	3	3	2	2	2	2	2	2	2	1	1
2	1	1	1	1	1	1	1	1	1	1	1	1	1	1	1	1	1	1	1	1	1	1	1	1	1	1	1	1	1
3	4	1	3	1	1	2	2	2	2	1	1	1	1	1	1	3	3	3	1	4	2	3	4	4	3	1	1	4	3
1	1	1	1	1	1	1	1	1	1	2	1	1	1	1	1	1	1	1	1	1	1	1	1	1	1	1	1	1	1
2	3	1	1	1	1	3	4	1	3	3	2	5	5	2	2	1	5	4	1	1	1	5	2	3	1	1	1	1	1
3	1	2	3	3	1	3	4	2	1	1	2	2	3	2	3	1	5	4	1	2	1	2	1	2	1	2	2	1	3
1	1	1	1	1	1	5	5	1	1	1	1	5	5	1	1	1	1	1	1	1	4	4	1	1	1	1	1	2	2
1	2	2	2	2	3	3	3	3	3	3	3	3	3	3	3	3	3	3	3	3	2	2	3	3	3	3	3	1	1
4	2	2	4	4	4	5	5	4	4	5	4	4	4	4	4	4	5	5	5	5	4	4	4	4	4	4	4	5	4
4	5	4	4	4	5	4	4	4	1	3	5	5	5	4	4	5	5	4	1	1	3	5	1	2	2	1	2	4	5
1	1	1	1	1	1	2	1	1	1	1	2	1	1	1	2	1	1	2	1	1	1	1	1	1	2	2	1	1	1
3	1	1	3	2	1	3	5	2	4	5	2	4	5	2	2	2	5	5	1	2	3	5	3	4	1	3	3	2	4
3	2	2	2	3	3	3	3	2	2	4	2	2	3	2	2	3	3	3	2		3	3	4	4	5	4	4	4	4
4	4	4	4	4	4	4	4	4	4	4	4	4	4	4	4	4	4	4	4	4	4	4	4	4	4	4	4	4	4
1	1	1	1	1	1	1	1	1	1	1	1	1	1	1	1	1	1	1	1	1	1	1	3	3	1	1	1	1	1
1	1	1	1	2	1	2	3	1	1	1	2	1	1	1	1	2	5	5	1	1	1	1	2	2	1	2	2	1	4
3	2	2	2	2	2	2	2	2	2	2	2	2	2	2	2	2	2	2	2	2	3	5	4	2	2	4	2	1	4
3	1	2		5	5	4	5	5	2	5	5	5	4		3	4	5	5	5	4	4	4	4	5	5	5	5	5	5
2	1	1	1	2	1	1	1	1	1	2	1	1	1	1	1	1	1	1	1	1	1	1	3	2	2	3	2	2	2
2	1	1	1	2	2	3	4	2	3	4	1	2	3	2	2	1	4	4	1	1	3	3	3	3	4	4	3	3	4
3	3	3	3	3	3	5	4	3	5	3	3	3	3	3	3	3	5	3	3	3	1	1	3	2	2		2	3	4
2	1	1	1	2	2	2	1	2	2	3	2	2	2	1	1	1	2	2	1	1	2	2	3	2	2	2	2	2	2
4	4	4	5		4	5	5	3	5	5	5	4	5	5	5	5	5	5	1	1	4	5	4	5	4	4	2	3	5
5	5	5	5	5	5	5	5	5	5	5	5	5	4	5	5	5	5	5	5	5	3	5	2	4	3	2	2	1	5
2	1	1	1	2	1	2	2	2	2	1	1	1	2	1	1	1	2	2	2	5	2	2	3	3	2	2	2	1	3
5	1	1	3	4	4	5	4	1	2	4	5	4	4	3	2	5	5	5	1		3	5	4	5	3	4	4	5	2
4	3	4	5		5	4	5	3	4	5	5	4	5	3	4	5	5	5	2		5	5	5	5	5	5	4	5	5
3	1	1	2	1	2	3	3	2	2	3	2	3	3	1	1	2	4	2	1	2	2	4	3	3	2	3	5	1	3
4	1	1	1	2	1	2	1	1	1	2	1	1	1	1	1	1	2	1	1	1	1	1	1	1	1	2	2	2	1
1	1	1	1	1	1	1	1	1	1	1	1	1	1	1	1	1	1	1	1	1	1	1	1	1	1	1	1	2	1
2	2	1	2	2	1	2	2	1	1	2	1	2	2	1	2	1	4	4	1	1	1	1	3	3	1	1	1	1	1
3	1	2	2	3	2	3		3	2	3	2	1	2	2	2	2	3	3	1	1	4	3	3	4	5	5	4	4	4
1	1	1	1	1	1	1	1	1	1	1	1	1	2	1	1	1	1	1	1	1	1	1	2	1	4	1	1	1	1
	1	1	1	2	1	1	1	1	1	1	1	1	1	1	1	1	1	1	1	1	1	1	1	1	1	1	3	1	1
2	1	1	1	2	1	1	2	1	1	1	1	1	2	1	1	1	1	1	1	1	1	1	2	2	1	1	1	1	1
1	1	1	3	3	1	3	3	1	3	3		4	3	3	1	4	2	1	1	1	5	4	5	5	5	5	5	5	3
3	1	1	1	3	2	5	5	2	1	3	5	1	4	1	5	5	5	5	1	5	1	5	2	1	3	1	1	1	5
1	1	1	1	1	1	2	1	1	1	1	1	1	1	1	1	1	1	1	1	1	2	2	2	2	1	1	2	2	2
2	1	1	1	1	1	1	1	1	1	1	1	1	1	1	1	1			1		2	2	2	2	2	2	2	1	1
5	5	5	5	5	5	5	5	5	5	5	5	5	5	5	5	5	5	5	5	5	5	5	5	5	5	5	5	5	5
2	2	2	2	2	3	4	5	3	4	5	3	3	3	2	2	1	5	3	4	2	4	4	4	4	3	3	3	3	3
4	2	2	2	3	2	3	3	3	3	2	2	2	2	2	3	2	2			2	3	3	4	4	4	4	4	3	4
4	3	4	4	4	4	4	5	4	4	5	4	4	5	4	5	5	5	3	4	4	5	5	5	5	5	5	5	3	4
2	3	2	3	3	2	2	2	2	2	2	2	2	2	2	2	2	2	2	2	2	3	3	2	2	2	2	2	2	4
2	4	3	1	3	2	4	1	3	3	4	1	4	4	3	3	2	3	3	1	1	4	4	4	5	4	5	5	3	5
1	1	1	1	1	1	1	2	1	1	1	2	1	1	1	1	1	1	2	1	2	2	2	2	2	2	2	2	2	2
2	2	2	3	2	2	2	2	2	2	3	2	2	4	3	2	2	3	3	2	2	1	1	3	3	4	4	3	4	5
2	1	1	2		1	1	1	1	1	1	1	1	1	1	1	1	1	1	1	1	2	2	2	2	2	2	2	2	1
3	1	1	1	1	1	2	3	1	3	3	1	1	1	1	1	1	3	3	1	1	5	4	4	4	3	4	4	3	3
1	1	1	1	1	1	3	4	4	3	3	5	3	3	3	4	5	5	4	1	1	3	3	2	2	1	2	1	1	2
3	1	1	2	2	2			1	2	4	2	1	2	2	4	1	2	2	1	1	2	2	2		3	3	3	3	2
1	1	1	1	1	1	1	1	1	1	1	1	1	1	1	1	1	3	1	1	1	1	1	2	1	1	1	1	1	1
4	4		3		1	3	3	4	5	5	1	1	1	1	4	4	4	4	1	1	2	5	4	5	3	4	4	2	4
4	1	1	2	4	2	3	4	2	3	3		2	3	2	3	2	4	4	1	1	2	2		4	1	2	1	3	2
4	2	2	3	5	2	2	5	2	2	5	5	2	5	1	3	5	5	5	1	5	2		4	4	3	4	4	4	4
1	1	1	1		1	1	1	1	1	1	1	1	1	1	1	1	1	1	1	1	1	1	1	1	1	1	1	1	1
2	1	2	1	3	2	2	2	3	3		2	1	2	2	1	1	1		1	1	2	2	2	2		2	2	2	4
5	5	5	5	5	5	5	5	5	5	5	5	5	5	5	5	5	5	5	1	5	5	5	5	5	3	5	5	4	5
2	3	2	1	1	1	2	2	1	2	3	1	1	1	1	2	2	4	3	1	1	3	3	3	4	3	3	4	2	3
1	1	1	1	1	1	3	3	1	1	1	1	1	2	1	1	1	1	1	1	5	3	3	1	1	2	2	2	3	4
3	1	1	3	2	2	4	3	2	1	2	3	4	3	3	2	2			1	2	3	3	4	4	3	3	2	4	4
1	1	1	1	1	1	1	1	1	1	1	1	1	1	1	1	1	1	1	1	1	2	1	3	1	1	2	1	1	1
2	1	1	5	2	2	5	5	1	1	3	3	1	5	3	2	1	5	5	1	4	1	1	1	2	2	4	3	3	2
3	3	4	4	4	1	5	5	3	2	5	5	2	5	2	5	5	5	4	1	3	4	4	4	4	2	4	3	4	5
1	1	1	1	1	1	1	1	1	1	1	1	1	1	1	1	1	1	1	1	1	1	1	1	1	2	1	1	1	1
2	2	2	2	2	1	1	1	1	2	2	1	2	1	2	1	1	3	2	1	1	1	1	3	2	1	1	1	1	1
4	1	1	4	2	3	5	5	4	2	2	2	3	5	2	2	2	5	5	1		4	4	4	4	2	4	5	2	5
3		2	2	4		3	4	2	3	4	2	1	2	1	2		4	4	1	1	2	3	4	4	5	4	4	1	3
1	1	1	1	1	1	1	1	1	1	1	1	1	1	1	1	1	1	1	1	1	1	1	3	3	3	3	1	1	2
2	1	1	1	2	2	1	1	1	2	2	1	1	1	1	1	1		2	2	1	2	2	3	2	3	3	3	2	4
1	1	1	1	1	1	2	2	2	1	1	1	2	5	2	1	2	2	2	1	1	2	2	2	2	2	1	1	1	3
1	1	1	1	1	1	1	1	1	1	1	1	1	1	1	1	1	1	1	1	1	1	1	1	1	1	1	1	1	1
1	1	1	1	1	1	1	1	1	1	1	1	1	1	1	1	2	4	5	2	5	1	2	2	2	2	2	1	2	1
3	1	1	1	2	1	1	2	1	1	1	1	1	2	1	1	1	2	2		5	2	1	2	2	2	3	2	1	3
5	4	4	4	2	4	3	4	2	3	4	2	2	3	5		2	5	4	1	1	3	3	4	5	4	1	4	1	5
4	3	1	1	1	2	1	3	1	3	3	2	1	1	1	2	1	4	2	1	1	1	2	3	3	1	3	1	1	3
5	5	5	5	5	5	5	5	5	5	5	5	5	5	5	5	5	5	5	5	5	4	3	4	4	5	5	5	4	5
3	1	1	1	3	1	1	3	1	2	2	1	1	1	1	1	1	2	1	1	1	3	3	4	2	1	1	1	1	1
1	1	1	1	1	1	1	1	1	1	1	1	1	1	1	1	1	1	1	1	1	1	2	1	1	1	1	1	1	1
5	5	2	1	1	3	1	1	1	1	1	4	1		2	5	1	2		2	2	2	2	1	1	5	2	1	1	1
2	1	1	2	2	2	3	4	1	1	2	3	5	4	3	3	3	5	5	1	2	3	3	2	3	2	2	2	2	2
2	2	2	2	2	2	2	2	2	2	2	2	2	2	2	2	2	2	2	2	2	2	2	2	4	2	1	1	2	2
5	5	4	4	5	3	5	5	3	5	5	4	4	4	4	5	4	5	5	1	3	4	5	4	4	4	5	5	4	5
2	1	1	2		2	3		2	3	4	3	3	4	3	3	3	3	3	3		3	2	2	2	2	3	2	2	3
1	1	1	2	3	1	4	3	2	1	2	4	1	2	1	1	3			1	1	1	1	1	2	1	2	2	1	2
1	1	1	1	1	1	1	1	1	1	1	1	1	1	1	1	1	3	1	1	1	1	1	3	3	1	2	1	1	2
3	2	1	2	1	1	3	3	2	3	4	1	1	1	1	2	3	4	4	1	1	2	2	3	2	2	2	2	1	3
2	1	1	1	2	2	2	3	1	2	2	2	2	2	1	1	1	2	1	1	1	3	4	3	3	1	3	3	2	1
3	1	1	2	2	1	3	5	2	1	1	3	2	4	3	2	4	5	3	1	1	3	3	2	1	2	2	2	1	1
3	1	1	1	3	2	2		2	2	3	3	1	1	1	1	1	2	3	1		2	1	3	3	3	3	3	1	2
1	1	1	1		1	1	1	1	1	1	1	1	5	1	1	1	1	1	1	1	1	1			1	1	1	1	1
5	1	1	2	2	1	4	4	3	1	3	2	2	3	2	1	2	4	3	1	2	2	3	2	2	3	2	2	2	4
5	1	1	4	3	2	2	5	5	2	4	5	4	5	5	5	5	5	5	2	5	2	4	4	4	4	3	3	3	3
1	1	1	1	1	1	1	1	1	1	2	1	1	1	1	1	1	1	1	1	1	2	3	4	4	5	2	2	1	5
1	1	1	1	2	1	2	2	2	2	2	1	2	2	1	2	1	4	3	1	1	2	4	2	3	2	3	3	1	3
2	2	2	2	4	2	2	3	1	2	2	2	3	3	2	3	2	3	1	1	1	2	3	2	3	3	1	1	1	2
5	5	5	5	5	5	5	5	5	5	5	5	5	5	5	5	5	5	5	5	5	4	4	3	5	3	3	4	2	5
3	1	1	1	1	1	2	4	1	1	1	1	1	2	1	1	2	3	3	1	1	2	5	3	2	2	2	1	1	3
5	5	4	4	4	5	5	5	4	4	5	5	5	4	4	5	5	5	5	1	2	4	4	2	4	2	4	4	3	4
4	1	1	4	2	1	3	4	2	2	2	4	3	3	3	2	3	5	3	2	1	3	3	2	2	2	1	4	1	4
4	4	4	4	4	4	3	3	4	3	3	4	3	4	3	3	3	4	4	3	2	4	4	3	3	4	4	4	2	3
1	3	1	2	3	4	3	2	1	1	2	3	1	3	4	3	3	1		1	1	4	3	4	4	1	5	5	2	1
4	5	4	3	4	3	3	3	3	3	4	5	4	5	3	5	4	5	5	1	1	5	5	3	4	4	2	5	2	5
3	1	1	2	3	1	2	2	1	1	2	1	1	1	2	1	2	3	1	1	1	1	1	2	2	1	1	1	1	3
5	5	5	3	4	5	5	5	3	5	5	5	5	5	5	5	5	5	5	1	3	2	5	1	2	1	1	1	1	2
4	1	1	2	4	1	3		3	3	5	1	1	1	1	4	2	1	1	1	1	3	4	4	4	1	4	2	2	1
2	1	1	1	2	1	2	2	1	1	2	1	2	2	2	1	2	2	1	1	1	2	1	2	2	3	2	3	2	1
5	5	5	5	5	4	5	5	3	5	5	5	4	3	4	5	5	5	5	1	4	5	5	5	5	5	4	4	4	5
5	2	2	5	4	1	5	5	5	4	4	5	3	3	3	5	1	5	5	1	1	3	5	1	2	1	5	3	1	4
1	1	1	1	1	1	1	1	1	1	1	1	1	1	1	1	1	1	1	1	1	2	1	2	3	1	1	1	1	1
4	1	4	4		3	5		2	2	4	4	5	5	3	3	5	5	1	1	1	5	5	4	4	3	5	4	4	4
5	5	5	4	5	3	3	4	3	4	5	5	4	5	3	5	5	5	5	1	2	5	5	5	5	5	5	5	4	5
5	5	5	5	3		5	5	5	3	5	5	5	5	5	3	5	5	5	3	5	5	5	2	2	1	1	1	4	4
2	1	1	2	2	2	2	2	1	1	2	2	2	3	3	2	1	3	3	1	1	2	2	3	3	3	3	4	4	3
1	1	1	2		1	1	2	1	1	1	1	1	2	2	1	2	2	2	2	2	2	3	2	2	2	2	2	2	2
5	3	3	4	4	5	4	5	4	3	5	3	5	5	4	4	4	5	4	2	2	4	4	4	5	5	5	5	4	3
1	1	1	1	1	1	1	1	1	1	1	1	1	1	1	1	1	2	1	1	1	1	1	2	2	4	2	4	1	4
2	2	1	2	3	2	2		2	2	3	3	3	3	2	3	2	3	2		2	3	4	4	4	3	4	3	3	3
5	4	4	4	3	3	5	5	4	3	5	5	3	4	3	4	3	5	5	2	2	4	5	4	5	4	3	3	3	4
2	2	2	4	4	2	5	5	4	2	3	5	4	5	3	5	5	5	5	1	5	4	4	3	4	4	2	2	2	2
1	1	1	1	1	1	1	1	1	1	3	1	1	1	1	1	1	1	1	1	1	1	3	2	3	3	3	2	1	4
1	1	1	1	1	1	1	1	1	1	1	1	1	1	1	1	1	1	1	1	1	2	3	1	1	1	2	3	1	3
4	3	2	2	2	1	1	1	1	1	1	1	1	1	1	2	1	2	2	1	1	3	2	3	3	5	2	2	2	2
3	1	3	2	2	1	1	2	1	1	2	1	1	1	1	2	1	1	1	1	1	2	2	2	2	2	2	2	1	4
4	5	4	5	4	4	5	5	5	4	5	5	5	5	5	5	5	5	5	4	5	4	4	4	4	4	4	4	4	4
1	1	1	2	2	1	2	2	2	2	2	2	1	1	1	2	3	3	3	1	1	4	4	4	4	5	4	3	3	3
4	4	2		2	1	2	2	2	4	1	2		4		3	1	5	5	1	1	2	5	2	4	3	2	2	2	3
3	5	1	4	1	1	5	5	1	1	1	5	2	2	1	5	5	5	5	1	2	1	5	1	1	1	2	1	1	4
3	1	2	3	4	3	4		3	4	5	4	4	3	2	3	2	4	3	1	1	4	3	4	4	4	5	4	3	3
4	5	3	5	4	2	5	5	4	2	2	3	5	5	2	4	5	5	5	2	2	5	5	1	4	1	5	4	1	5
3	1	2	3	4	2	3	5	2	3	4	1	2	3	2	4	2	4	4	1	2	2	3	4	4	3	4	4	2	5
2	1	1	1	2	1	1	1	1	1	3	1	1	1	1	1	1	1	1	3	1	2	3	2	3	2	4	4	1	4
3	1	1	1	2	1	1	1	1	2	3	3	2	1	1	2	2	2	2	1	1	2	1	2	2	1	2	1	1	3
5	5	2	5	3	2	5	5	5	3	3	5	5	3	4	5	5	5	5	2		2	5	3	4	3	4	3	3	3
5	3	2	3	4	2	3	5	2	2	4	2	1	1	1	4	3	5	5	1	1	2	2	3	3	4	2	2	1	4
1	1	1	1	1	1	1	2	1	1	1	1	2	2	1	1	1	2	1	1	1	1	3	2	2	2	1	1	1	1
3	3	1	4	5	2	3	4	2	2	3	1	1	3	1	1	1	5	5	1	3	2	2	4	5	1	4	5	2	3
3	1	3	2	3	4	3	3	3	3	4	4	2	3	2	3	2	4	3	2	3	2	2	3	4	1	4	5	2	4
2	1	1		2	1	2	3	1	2	3	1	1	1	1	1	1	2	2	1	1	3	5	3	4	2	4	4	1	5
2	1	1	2	1	1	1	1	1	1	2	1	1	1	1	1	1	1	1	1	1	4	4	4	4	3	2	2	3	4
1	2	2	1	2	1	1	3	3	3	1	1	1	1	1	1	1	3	3	1	1	2	1	2	2	1	2	1	1	4
4	4	4	4	5	4	5	5	5	4	5	5	5	4	4	5	5	5	3	3	5	5	5	4	4	2	3	2	3	4
5	1	1	4	5	4	4	5	3	5	5	3	4	5	4	5	5	5	5	3	4	5	5	5	5	5	5	5	5	5
1	1	1	1	2	1	2	2	1	1	2	1	1	1	1	1	1	4	2	1	1	1	1	2	2	1	1	1	1	2
2	1	1	1	1	1	1	1	1	2	1	1	1	1	1	1	1	2	1	1	1	3	3	2	2	1	2	2	1	1
2	1		1	1	1	1	1	1	1	1	1	1	1	1	1	1	1	1	1	1	1	1	3	2	1	1	1	1	1
4	5	2	5		4	5	5	5	3	5	5	5	5	3	5	5	5	5	2	3	1	5	1	1	2	2	2	1	1
4	1	1	1	2	2	5	5	2	2	2	5	5	5	5	5	5	5	5	1	1	1	5	4	5	5	5	5	2	1
5	5	5	5	5	5	5	5	4	4	5	5	5	5	5	5	5	5	5	1	1	4	4	4	4	3	5	2	4	5
5	1	2	4	5	4	4	3	3	1	5	5	3	4	3	3	4	5	5	2	2	4	4	3	4	4	2	2	2	3
2	4	2	2	2	2	2		2	2		3	5	5	3	5	3	5	5	1		1	2	1	1	1	1	1	1	2
2	1	1	1	1	1	1	1	1	1	1	1	1	1	1	1	1	2	2	1	1	3	3	2	2	1	2	3	2	3
2	3	1	3	2	2	4	4	1	1	3	1	3	4	3	2				1	1	1	4	4	4	4	4	4	5	2
4	3	3		5	5	5	5	3	3	5	2	2	2	3	3	3	5	5	2	3	3	5	5	5	4	5	5	5	5
3	3	4	4	4	4	4	5	4	4	5		4	4	4	4	5	5	5	4	4	4	4	4		5	4	5	4	3
4	4	5	5	5	4	5	5	4	4	4	4	4	5	4	5	5	5	5	4	5	5	5	5	5	5	5	5	4	4
3	2	2	2	3	3	3	5	3	3	3	5	5	5	3	4	3	5	5	5	3	3	3	4	4	4	4	4	4	4
1	1	1	1	1	1	3	1	1	4	3	1	1	1	1	1	1	1	1	1	1	3	3	2	2	3	3	3	2	1
5	5	4	4	4	4	5	5	4	3	5	4	4	4	4	5		3		5		5	5	4	4	2	4	3	3	4
1	1	1	1	1	1	1	2	1	1	2	1	1	1	1	1	1			1	1	1	1	3	2	1	1	2	1	1
4	1	3	3	2	3	3	4	3	4	5	2	3	3	4	2	3	4	5	1	2	3	4	4	4	3	4	3	3	5
5	1	1	3	3	1	4	5	1	1	3	2	1	4	4	4	5	5	4	2	2	2	5	3	4	4	4	3	4	4
4	1	3	3	5	3	4	4	5	5	5	4	4	4	4	4	4	5	5	1	2	5	4	5	5	5	4	5	3	4
5	1	1	3	3	3	3	4	2	4	5	5	3	3	2	3	1	5	4	3	3	5	5	5	4	5	5	5	4	5
4	3	2	3	2	1	3	2	1	2	3	2	1	1	1	3	1	5	4	1	1	2	4	4	4	3	4	2	1	4
4	1	3	3	4	2	3	4	3	4	4	4	4	4	4	2	3	5	4	3	2	4	4	5	5	4	4	4	3	4
1	1	1	1	2	1	1	2	1	1	1	1	1	1	1	1	1			1	1	1	1	2	2	1	1	1	1	1
3	2	1	3	5	1	2	2	1	1	5	5	2	5	4	3	1	5	5	1	1	4	5	3	3	1	3	1	1	5
4	2	2	4	5	4	5	5	4	4	5	5	5	5	5	5	5	5		1	1	5	5	4	5	5	5	5	5	5
3	2	2	3	3	3	3		3	4	4	2	2	4	2	3	2			1	2	3	4	2	3	2	3	2	2	2
3	1	1	1	2	1	3	4	3	4	4	1	1	1	1	1	1	5	5	1	1	1	3	3	4	2	2	2	1	4
1	1	1	1	1	1	2	1	1	1	3	1	1	2	1	1	1	1	3	1	1	2	2	2	2	1	3	2	2	2
5	5	1	1	2	2	2	2	4	1	3	2	2	3	2	2	2	4	2	2	1	2	2	2	3	1	1	1	1	1
5	3	4	4	5	4	5	5	4	4	5	3	5	3	4	4	4	4	4	3	2	5	5	5	5	3	2	3	3	4
5	5	5	5	5	5	5	5	5	1	5	5	5	5	5	5	5	5	5	5	5	1	5	1	2	2	2	1	1	1
5	5	5	5	5	5	5	5	5	5	5	5	5	5	5	5		5	5	5		4	5	5	5	5	5	5	5	5
5	4	2	3	5	5	4	5	4		5	5	4	5	3	4	3	5	5	1	5	3	3	3	4	1	2	1	3	2
1	1	1	1	1	1	1	1	1	1	1	1	1	1	1	1	1	1	1	1	2	1	4	2	2	2	2	1	3	4
3	2	1	2	2	2	4	4	1	1	2	2	2	2	2	2	3	3	3	2	1	2	2	2	2	2	2	2	2	2
5	3	4	4	4	4	4	5	4	4	5	4	4	4	3	3	4	4	5	3	3	3	4	4	5	3	5	4	3	4
3	1	3	3	4	4	4	3	3	3	4	4	4	4	3	3	3	5	5	5	4	5	5	4	4	5	4	5	4	4
3	1	1	1	1	3	2	1	1	1	1	1	1	1	1	3	2	4	4	1	1	2	1	4	4	1	4	4	4	5
5	5	1	2	5	5	5	5	3	4	5	5	2	4	2	5	5	5	5	1	1	3	5	2	4	4	3	1	1	1
5	4	4	5	4	2	5	5	4	3	3	3	4	4	4	4	5	5	5	1	1	3	4	4	4	3	3	3	3	1
5	5	5	5	5	5	5	5	5	5	5	5	5	5	5	5	5	5	5	2	2	2	4	2	4	2	4	4	3	3
1	1	1	1	1	1	1	1	1	1	1	1	1	1	1	1	1	1	1	1	1	1	1	2	2	1	1	1	1	1
1	1	1	1	2	3	2	3	1	1	3	3	1	3	2	2	2	2	3	2	3	1	1	1	1	2	2	2	1	1
1	1	1	1	1	1	1	1	1	1	1	1	1	1	1	1	1	1	1	1	1	1	1	1	1	1	1	1	1	1
2	1	1	2	1	1	2	2	2	1	1	1	1	2	1	1	2	3	3	1	1	2	2	1	1	2	1	1	1	3
